# Supplementary material for: Genome-wide association study of nocturnal blood pressure dipping in hypertensive patients
Source: BMC Med Genet. 2018 Jul 4;19:110. doi: 10.1186/s12881-018-0624-7 (PMC6032801; doi:10.1186/s12881-018-0624-7)
Supplement: Supplementary file 2 — Table S1. Covariates used for calculation of night-to-day blood pressure ratio residuals in GENRES. Table S2. Meta-analysis of blood pressure dipping (night-to-day blood pressure ratio) in all three studies (n = 567). Table S3. Association of SNPs of circadian genes with blood pressure dipping (night-to-day blood pressure ratio) in GENRES. Table S4. Association of circadian genes with blood pressure dipping (night-to-day blood pressure ratio) in GENRES. Table S5. Replication of SNPs previously associated with blood pressure dipping in GENRES. Table S6. Functional analysis of the lead SNPs associated with blood pressure dipping (night-to-day blood pressure ratio) in GENRES GWAS. Table S7. Association of the top blood pressure dipping SNPs with selected UK Biobank GWAS phenotypes. (XLS 167 kb) [file 12881_2018_624_MOESM2_ESM.xls]

## Sheet: ST1
Table S1. Covariates used for calculation of night-to-day blood pressure ratio residuals in GENRES.
Covariate	Night-to-day BP ratio (%)
	Systolic	Diastolic
	β / P	β / P
Ambulatory daytime SBP (mmHg)	-0.027 / 0.4	not included
Ambulatory daytime DBP (mmHg)	not included	-0.094 / 0.13
Age normalized (years)	0.5 / 0.13	0.9 / 0.01
Antihypertensive use before entry (1=no, 2=yes)	1.4 / 0.09	1.2 / 0.18
Waist hip ratio	-19.6 / 0.006	-13.4 / 0.08
Smoking (1=no, 2=yes)	-1.9 / 0.04	-2.4 / 0.02
Body mass index (kgm-2)	ns	ns
Duration of hypertension (years)	ns	ns
dU-Na (mmol/24 h)	ns	ns
Serum Creatinine (μmol/l)	ns	ns
Adjusted R² of the model	0.07	0.09
A negative beta indicates smaller night-to-day BP ratio (larger BP dipping) with increasing covariate value. In addition to daytime BP level, a lifestyle factor was included as a covariate in the regression model if P value was < 0.10 for either systolic or diastolic BP dipping. Abbreviations: BP, blood pressure; SBP, systolic blood pressure; DBP, diastolic blood pressure.

## Sheet: ST2
Table S2 Meta-analysis of blood pressure dipping (night-to-day blood pressure ratio) in all three studies (n = 567).
SNP	Chr	EA	EAF	N	Systolic night-to-day BP ratio				Diastolic night-to-day BP ratio
					β (%)	SE	P	Direction of β in GENRES / DYNAMIC / DILGOM	β (%)	SE	P	Direction of β in GENRES / DYNAMIC / DILGOM
rs4905794	14	G	0.0963	567	-2.0193	0.5224	0.0001109	- - +	-2.2449	0.5933	0.0001545	- - +
rs2119704	14	A	0.0646	567	-0.7901	0.6409	0.2177	- + +	-2.2301	0.7058	0.001579	- + -
rs10817396	9	G	0.1809	567	0.9801	0.4045	0.01539	+ + +	1.5066	0.4481	0.0007741	+ - +
rs16984571	2	G	0.1449	567	-1.8964	0.4203	6.425e-06	- - -	-1.7425	0.4674	0.0001932	- - -
rs12509878	4	C	0.3596	567	-0.722	0.3136	0.02133	- + -	-1.1692	0.3465	0.0007397	- + -
rs1230361	5	C	0.4698	567	0.6506	0.2994	0.02978	+ + -	0.9825	0.3316	0.003049	+ + -
Abbreviations: SNP, single nucleotide polymorphism; Chr, chromosome; EA, effect allele; EAF, effect allele frequency, BP, blood pressure; SE, standard error.

## Sheet: ST3
Table S3 Association of SNPs of circadian genes with blood pressure dipping (night-to-day blood pressure ratio) in GENRES.
				Systolic night-to-day BP ratio			Diastolic night-to-day BP ratio
SNP	CHR	Position	EA	N	β (%)	P	N	β (%)	P
ARNTL (BMAL1) Chr 11:13298199-13408813
rs16912563	11	13310801	A	203	-2.845	0.08461	203	-1.824	0.3063
rs7123257	11	13312254	A	204	-0.06396	0.9711	204	2.876	0.1303
rs7107287	11	13312969	A	204	-0.09943	0.8439	204	0.2488	0.6481
rs10741615	11	13313096	G	204	-0.06396	0.9711	204	2.876	0.1303
rs12290622	11	13314307	G	204	-0.1008	0.8388	204	0.4664	0.383
rs7950226	11	13318139	A	203	0.1135	0.8098	203	-0.7265	0.153
rs7949336	11	13319894	G	204	-0.2832	0.5882	204	0.02081	0.9706
rs10832020	11	13321343	G	204	-0.2506	0.7047	204	0.09224	0.8972
rs4757143	11	13329139	G	203	0.1061	0.8606	203	0.2624	0.6883
rs4757144	11	13331226	G	204	-0.347	0.4707	204	0.247	0.6344
rs4757145	11	13331324	A	204	-0.1196	0.8022	204	0.1743	0.7352
rs10741616	11	13333851	A	203	-0.08679	0.8574	203	0.2112	0.6853
rs7126796	11	13340867	G	204	-0.2161	0.7167	204	-0.02683	0.9667
rs11022765	11	13345115	A	204	-0.2123	0.6828	204	0.05293	0.9248
rs10766077	11	13349781	A	204	-0.3878	0.4362	204	0.2129	0.6922
rs1982350	11	13350131	A	202	-0.3976	0.4252	202	0.2092	0.6983
rs7924734	11	13350747	G	204	-0.2606	0.6121	204	0.07701	0.8896
rs6486121	11	13355770	A	204	0.4133	0.3849	204	0.1358	0.7916
rs10832027	11	13357183	G	204	-0.3341	0.4906	204	-0.08609	0.8694
rs16912751	11	13362291	G	204	-0.6266	0.5801	204	-0.2948	0.8095
rs7937060	11	13362815	A	204	0.2379	0.6193	204	-0.01063	0.9836
rs1562438	11	13364200	A	204	-0.1031	0.836	204	-0.05678	0.9159
rs1562437	11	13364413	A	204	-0.05332	0.9328	204	0.2015	0.7677
rs1026071	11	13364712	G	202	-0.04477	0.9288	202	0.01842	0.9728
rs11022775	11	13373764	A	203	-0.2545	0.7915	203	-0.1349	0.8967
rs2290037	11	13379973	G	204	0.7596	0.3053	204	0.7005	0.3813
rs1868049	11	13383682	A	204	-0.636	0.2979	204	-0.4594	0.4864
rs3789327	11	13385316	G	204	0.4	0.4025	204	0.1098	0.8315
rs11022778	11	13390860	C	204	-0.131	0.8074	204	-0.8203	0.1563
rs4757151	11	13392213	A	204	-0.2619	0.5561	204	0.06344	0.8949
rs11600996	11	13396166	A	204	0.1861	0.6762	204	-0.05176	0.9144
rs11022780	11	13396909	G	204	0.15	0.7356	204	-0.1034	0.8293
rs10832030	11	13399791	A	204	-0.8866	0.1862	204	-0.97	0.1804
rs11022781	11	13402409	A	204	0.07102	0.8744	204	-0.2271	0.6397
rs969485	11	13403043	G	204	-0.9596	0.0985	204	-1.149	0.06661
rs11022783	11	13405899	A	204	-0.4385	0.5521	204	-0.8455	0.2878
ARNTL2 (BMAL2) Chr 12:27485787-27578222
rs4964052	12	27489330	A	204	-0.1477	0.7587	204	-0.05179	0.9205
rs1037924	12	27498107	G	203	-0.3038	0.4907	203	-0.2676	0.5737
rs17497857	12	27499601	G	204	0.5464	0.4255	204	1.104	0.135
rs4964053	12	27501679	A	204	-0.6208	0.4197	204	-0.597	0.4723
rs11614780	12	27501738	G	204	-0.6683	0.5026	204	0.2327	0.8289
rs7138982	12	27502010	A	204	-0.3032	0.4905	204	-0.2652	0.5766
rs2968758	12	27502955	C	204	0.5099	0.3989	204	1.188	0.06767
rs11048980	12	27503547	G	204	-0.4999	0.4506	204	-1.001	0.161
rs2970844	12	27504197	G	204	0.2689	0.7397	204	0.529	0.5448
rs922272	12	27508240	G	204	2.216	0.1558	204	1.638	0.3316
rs16931921	12	27509371	G	202	1.351	0.2851	202	0.6453	0.6355
rs12231701	12	27515516	A	204	-0.4999	0.4506	204	-1.001	0.161
rs6487604	12	27524824	A	204	1.089	0.1596	204	0.6094	0.4667
rs7306410	12	27525596	G	204	-0.6468	0.1731	204	-0.6907	0.1778
rs4964059	12	27529219	C	202	-0.2226	0.6176	202	-0.01944	0.9677
rs11048994	12	27530778	A	204	0.01097	0.9856	204	-0.634	0.3318
rs4964060	12	27533367	A	204	-0.5312	0.2456	204	-0.4966	0.3149
rs12300289	12	27536031	G	204	-0.8571	0.1843	204	-0.9783	0.1602
rs7304939	12	27544345	A	204	-1.271	0.1501	204	-1.813	0.0567
rs11048998	12	27546377	G	204	-0.7365	0.2647	204	-0.7806	0.2736
rs16931937	12	27548191	G	204	-0.3421	0.7023	204	-0.01994	0.9835
rs7300833	12	27550710	G	204	-0.3854	0.6992	204	-1.067	0.321
rs1562048	12	27552432	A	204	-0.1308	0.794	204	0.2565	0.6354
rs1037921	12	27553566	G	203	-1.143	0.231	203	-1.611	0.1172
rs1037920	12	27553741	C	204	-0.07207	0.9037	204	0.2687	0.676
rs4409932	12	27554699	A	204	-0.8571	0.1843	204	-0.9783	0.1602
rs4931075	12	27565146	A	204	-0.2529	0.6023	204	0.127	0.8085
rs10842913	12	27569063	A	204	-0.7364	0.3942	204	-1.213	0.1932
rs499675	12	27572344	G	204	-0.2529	0.6023	204	0.127	0.8085
rs2289709	12	27573633	A	204	-0.8973	0.2706	204	-1.447	0.09932
BHLHB2 Chr3:5020801-5027008
rs908078	3	5024771	G	204	-0.09624	0.8768	204	-0.01065	0.9873
rs11130215	3	5026008	G	204	0.3966	0.4737	204	0.2242	0.7076
rs11925620	3	5026898	A	204	0.5878	0.4758	204	0.1798	0.84
BHLHB3 Chr12:26272959-26278060
rs1480037	12	26277896	A	204	1.155	0.3336	204	0.7296	0.5717
BTRC Chr 10:103113790-103317078
rs7090670	10	103124457	C	202	-0.07043	0.9033	202	0.7808	0.2113
rs10450405	10	103133249	G	204	-0.09288	0.8722	204	0.7322	0.2392
rs11190990	10	103156493	A	204	-0.4499	0.3258	204	-0.5955	0.228
rs10786634	10	103164342	C	204	-0.07226	0.8813	204	-0.3529	0.4992
rs7901883	10	103186838	A	204	-0.1118	0.8445	204	0.4931	0.4227
rs4919545	10	103191124	A	204	0.5118	0.265	204	0.1347	0.7861
rs7909404	10	103201263	C	204	-0.2609	0.6859	204	0.08147	0.9069
rs4451650	10	103205272	G	203	0.4525	0.3343	203	0.07664	0.8797
rs10786637	10	103228836	A	204	-0.09288	0.8722	204	0.7322	0.2392
rs9419913	10	103247208	G	204	0.1444	0.8128	204	0.151	0.8186
rs9420839	10	103261414	A	204	-0.3713	0.4175	204	-0.5426	0.2721
rs9419923	10	103281308	G	203	0.1826	0.7642	203	0.1939	0.7679
rs17767748	10	103285900	A	204	-1.786	0.06929	204	-1.294	0.2239
rs4151060	10	103298099	A	204	-2.083	0.1823	204	-2.023	0.2303
rs3127242	10	103313599	G	204	-0.3713	0.4175	204	-0.5426	0.2721
rs1045232	10	103315801	G	204	-0.3262	0.4778	204	-0.5279	0.287
rs11595968	10	103316651	G	204	-0.494	0.5928	204	-0.2911	0.7704
rs2019	10	103316818	G	204	-1.573	0.2681	204	-0.8768	0.568
CLOCK Chr4:56294070-56413305
rs1047354	4	56295583	G	204	-0.6511	0.1668	204	-0.9858	0.05193
rs1056547	4	56296763	C	203	-0.6903	0.1431	203	-0.9777	0.05495
rs1801260	4	56301369	G	203	0.5413	0.2668	203	0.5887	0.2638
rs11931061	4	56338793	G	204	0.1586	0.7552	204	0.5025	0.3598
rs17722979	4	56346411	A	202	0.559	0.2508	202	0.6006	0.2527
rs3817444	4	56375981	A	204	0.1586	0.7552	204	0.5025	0.3598
rs12649507	4	56380484	A	202	-0.7638	0.1121	202	-0.9547	0.06572
rs13132420	4	56392813	A	203	-0.6903	0.1431	203	-0.9777	0.05495
CRY1 Chr12: 107385610-107487607
rs1056560	12	107385610	C	204	0.05098	0.9121	204	0.01801	0.9712
rs10861688	12	107394048	A	203	-0.7358	0.2128	203	-0.9642	0.1304
rs8192440	12	107395106	A	204	0.01096	0.9815	204	0.04066	0.9365
rs7303842	12	107426172	A	204	0.1363	0.8777	204	-0.09692	0.9192
rs7138365	12	107428916	A	204	0.05098	0.9121	204	0.01801	0.9712
rs11113179	12	107452785	A	204	0.7649	0.3331	204	0.1102	0.8974
rs10778528	12	107473962	C	204	0.04618	0.9192	204	0.01209	0.9804
rs3809235	12	107487069	G	203	0.04965	0.9143	203	0.01845	0.9705
CRY2 Chr 11:45868669-45904799
rs10838524	11	45870177	G	204	-0.2108	0.6412	204	-0.1204	0.8054
rs11605924	11	45873091	C	204	-0.29	0.5294	204	-0.2015	0.6857
rs11038689	11	45874264	G	202	0.07115	0.8882	202	0.248	0.6501
rs4756035	11	45877043	G	204	-0.9662	0.4323	204	-0.05835	0.965
rs2292913	11	45877529	A	203	-0.9623	0.4354	203	-0.07679	0.954
rs11038695	11	45878461	A	204	0.3607	0.5854	204	0.2492	0.727
rs7123390	11	45891418	A	204	0.1928	0.6978	204	0.34	0.5258
rs4755345	11	45891508	A	204	-0.9662	0.4323	204	-0.05835	0.965
rs12281674	11	45899962	G	204	0.09363	0.9498	204	-0.2322	0.8851
rs10838527	11	45903194	G	204	0.3607	0.5854	204	0.2492	0.727
rs2292910	11	45903613	A	204	0.03181	0.946	204	0.2951	0.5601
CSNK1D Chr17: 80196899-80231607
rs11653735	17	80208933	A	204	1.24	0.0522	204	0.7847	0.2566
rs4789846	17	80225545	A	204	-0.6576	0.3487	204	-1.38	0.06774
CSNK1E Chr 22:38686697-38714089
rs1534891	22	38695099	A	204	0.685	0.3915	204	-0.225	0.7944
rs5750581	22	38695406	G	204	0.685	0.3915	204	-0.225	0.7944
rs6001093	22	38701393	G	204	0.8613	0.1761	204	-0.05007	0.9421
rs867198	22	38708606	A	204	-0.4655	0.5682	204	-0.6487	0.4612
CUL1 Chr: 7:148395006-148498128
rs10235843	7	148400466	C	204	-2.003	0.1376	204	-1.793	0.2189
rs243538	7	148404379	A	204	0.2329	0.6298	204	-0.448	0.39
rs243536	7	148409941	G	204	0.1477	0.7545	204	-0.5764	0.2574
rs10488072	7	148419066	A	204	-0.9944	0.2226	204	-1.029	0.2426
rs243523	7	148419484	C	204	0.524	0.2907	204	-0.2492	0.6421
rs11760399	7	148422581	G	204	0.2376	0.8859	204	-0.8925	0.6175
rs243519	7	148423624	A	204	0.2381	0.6113	204	-0.493	0.3293
rs11764570	7	148444355	A	204	-0.9272	0.6554	204	-1.961	0.3818
rs243492	7	148445808	A	202	-0.7642	0.1251	202	-0.4032	0.4503
rs243487	7	148448211	A	204	0.1646	0.736	204	-0.2611	0.6203
rs243482	7	148450521	C	204	-0.5753	0.2347	204	-0.1605	0.7592
rs243480	7	148452905	A	204	0.1646	0.736	204	-0.2611	0.6203
rs243477	7	148456154	G	204	-0.2705	0.5787	204	0.1318	0.8022
rs11773084	7	148458644	A	203	-0.6577	0.1741	203	-0.3235	0.5378
rs10246773	7	148460536	G	204	-2.046	0.08268	204	-1.564	0.22
rs1014095	7	148463860	A	204	0.3123	0.5209	204	-0.1188	0.8212
rs3807446	7	148467447	G	202	-1.818	0.07564	202	-1.732	0.1183
rs1558420	7	148480114	C	203	0.1642	0.7207	203	-0.2248	0.6513
rs10271133	7	148480990	A	204	0.03588	0.9511	204	-0.05227	0.934
rs7778273	7	148484978	A	202	-0.8192	0.4554	202	-0.619	0.6054
FBXL3 Chr13: 77566733-77601330
rs9573971	13	77568732	G	202	0.7977	0.6082	202	0.4864	0.7718
rs1579	13	77573548	G	203	0.7762	0.322	203	0.4471	0.5978
rs9573974	13	77575137	G	203	0.8317	0.5947	203	0.5214	0.7571
rs700363	13	77575396	A	202	0.6685	0.3997	202	0.3856	0.6523
rs9565309	13	77577027	G	204	0.8042	0.6072	204	0.486	0.7736
rs7982885	13	77580732	G	204	1.616	0.2028	204	1.144	0.4041
rs619520	13	77589284	A	204	0.3114	0.5079	204	-0.3743	0.461
rs591576	13	77590936	A	204	-0.1859	0.7747	204	-0.4412	0.5292
rs9565310	13	77596182	C	198	1.731	0.1721	198	1.203	0.3824
FBXW11 Chr5: 171288552-171433877
rs2569091	5	171319387	A	204	-0.4916	0.7086	204	-1.428	0.3143
rs17682767	5	171324289	G	204	-0.01044	0.9922	204	0.1228	0.9153
rs10475992	5	171335293	G	203	-0.06535	0.8855	203	-0.4821	0.3225
rs9313564	5	171341849	A	204	-0.0004322	0.9992	204	-0.2758	0.5746
rs839294	5	171343349	G	204	-0.4916	0.7086	204	-1.428	0.3143
rs9313565	5	171386091	G	204	-0.07484	0.9192	204	-0.5368	0.4998
rs17074199	5	171389330	A	204	0.2246	0.9329	204	0.6942	0.8097
rs4868133	5	171401779	A	204	-0.05672	0.8998	204	-0.3459	0.4769
rs10080218	5	171409661	G	204	-0.1559	0.8905	204	-1.162	0.3416
rs7707358	5	171419658	C	204	-0.4916	0.7086	204	-1.428	0.3143
NPAS2 Chr2: 101436614-101613291
rs6542992	2	101439596	A	204	0.5607	0.3038	204	0.2493	0.6723
rs3860455	2	101449302	A	202	0.8085	0.216	202	0.6628	0.3502
rs3888170	2	101450679	G	204	0.679	0.2057	204	0.09212	0.8739
rs3849381	2	101451819	G	204	0.2738	0.5584	204	0.5319	0.2918
rs7587573	2	101452840	A	203	0.7979	0.2404	203	0.7953	0.2788
rs10165970	2	101456989	A	204	0.4627	0.5366	204	0.659	0.4148
rs17024869	2	101460043	G	203	-1.715	0.1303	203	-1.805	0.1439
rs6722909	2	101461095	G	196	0.3124	0.5475	196	-0.2598	0.6444
rs1561002	2	101465271	G	203	0.009159	0.9889	203	-0.8582	0.2261
rs965519	2	101470349	G	204	0.003907	0.9958	204	1.113	0.161
rs7598826	2	101473434	G	204	0.177	0.7115	204	-0.04083	0.937
rs1811399	2	101479014	C	203	-0.29	0.6258	203	-0.3389	0.5937
rs10196787	2	101479799	G	204	0.09316	0.9313	204	0.4329	0.7106
rs983287	2	101480401	G	204	-0.2648	0.6985	204	-0.533	0.4699
rs2043534	2	101480885	G	204	0.09189	0.8572	204	-0.5978	0.2774
rs12472321	2	101487468	G	202	0.04877	0.9237	202	-0.5953	0.2796
rs1369482	2	101503416	G	204	0.7129	0.3293	204	-0.5811	0.4617
rs6740935	2	101506423	A	204	-0.6054	0.2177	204	-0.00293	0.9956
rs12712083	2	101508899	G	204	-0.2442	0.5893	204	-0.2578	0.5976
rs17654772	2	101512543	A	204	0.6214	0.1771	204	0.7141	0.1506
rs10194413	2	101518910	G	204	0.5224	0.394	204	-0.2815	0.6708
rs2117714	2	101521777	G	204	0.2886	0.5559	204	0.2675	0.6132
rs4851377	2	101522266	G	204	-0.4622	0.3083	204	-0.4066	0.4066
rs11123853	2	101524476	A	204	0.1632	0.8183	204	-0.06144	0.9362
rs7570190	2	101528047	C	204	0.5562	0.4692	204	0.76	0.3594
rs356655	2	101529415	A	203	0.5004	0.3215	203	0.2046	0.7078
rs11894671	2	101529818	A	204	0.5884	0.215	204	0.9468	0.06393
rs6729727	2	101531943	C	202	0.02126	0.9788	202	-0.6525	0.45
rs11894322	2	101536192	C	202	0.5838	0.2023	202	1.012	0.03928
rs356643	2	101532830	G	203	0.1354	0.771	203	-0.207	0.6805
rs356642	2	101537438	A	203	-2.233	0.005206	203	-2.02	0.02083
rs356652	2	101540415	C	204	0.2639	0.6533	204	-0.3447	0.5869
rs356651	2	101541798	G	204	-1.999	0.01181	204	-1.852	0.03103
rs356649	2	101546716	A	204	-1.194	0.03805	204	-1.301	0.03631
rs356647	2	101546879	A	204	0.1556	0.7991	204	-0.1636	0.8042
rs3754675	2	101549843	G	204	0.1908	0.7451	204	-0.05526	0.9305
rs13025524	2	101550146	A	204	0.8209	0.1265	204	0.7973	0.1694
rs3768984	2	101550987	C	204	-0.2162	0.6937	204	-0.4689	0.4286
rs17025005	2	101553614	A	204	-0.1931	0.7979	204	-0.4756	0.5588
rs11674199	2	101557566	A	203	-0.469	0.3281	203	-0.2619	0.6125
rs7605434	2	101558984	G	204	-0.6013	0.4609	204	-0.6988	0.4272
rs895522	2	101559604	A	204	0.5803	0.173	204	0.4577	0.32
rs4851383	2	101560758	G	204	-0.5927	0.1835	204	-0.4204	0.3827
rs4851384	2	101561638	A	204	0.2079	0.7431	204	0.2521	0.7128
rs12712085	2	101565151	A	204	0.3321	0.4624	204	-0.02551	0.9583
rs3739005	2	101566070	G	203	0.5991	0.1588	203	0.4417	0.3371
rs3820787	2	101566234	A	204	0.1252	0.7989	204	0.04229	0.9365
rs12612424	2	101570530	A	203	0.7914	0.149	203	1.203	0.0417
rs4851390	2	101571705	G	204	0.2991	0.5606	204	0.5678	0.3056
rs882272	2	101576199	A	204	-0.6373	0.1637	204	-0.4776	0.3342
rs6747755	2	101578458	A	204	0.3447	0.4657	204	-0.05091	0.9205
rs6738097	2	101578542	G	203	0.4843	0.4091	203	0.03417	0.9572
rs12622050	2	101579454	A	204	0.4005	0.4018	204	-0.05288	0.9184
rs12619710	2	101579487	G	204	0.3447	0.4657	204	-0.05091	0.9205
rs3768986	2	101581946	A	203	0.0749	0.896	203	-0.06933	0.9107
rs2289950	2	101584895	A	203	0.03506	0.9508	203	-0.1296	0.833
rs1562313	2	101587455	A	204	-0.077	0.8786	204	-0.427	0.4322
rs2305160	2	101591304	A	204	0.408	0.4294	204	0.5572	0.3173
rs2305159	2	101591443	C	204	0.0121	0.9789	204	-0.435	0.378
rs1542178	2	101595475	A	204	0.2961	0.5722	204	0.2987	0.5977
rs3768988	2	101596624	G	203	-0.04091	0.9447	203	-0.292	0.6468
rs2278728	2	101598312	G	204	0.2852	0.534	204	-0.04075	0.9344
rs6719437	2	101599071	G	204	-0.1186	0.8009	204	0.1284	0.8003
rs6719533	2	101599087	A	204	-0.202	0.6467	204	-0.2154	0.6507
rs3754677	2	101599294	A	204	0.3904	0.3965	204	0.08191	0.8692
rs3754678	2	101599375	A	204	0.2845	0.5338	204	0.03016	0.9513
rs3768990	2	101599674	G	204	0.2237	0.6353	204	0.08215	0.8718
rs3768991	2	101599767	G	204	0.211	0.6536	204	0.1319	0.7951
rs9653466	2	101602100	G	202	-0.4557	0.5979	202	-0.4211	0.6527
rs11123857	2	101603812	G	204	-0.4812	0.3402	204	0.08604	0.8746
rs9223	2	101609827	A	204	0.2628	0.6249	204	0.07349	0.8992
rs2305158	2	101612051	A	203	-0.3037	0.5993	203	-0.2734	0.6599
rs3739008	2	101612568	A	204	0.2628	0.6249	204	0.07349	0.8992
rs1053096	2	101612615	A	204	0.5635	0.2197	204	0.2759	0.5783
NR1D1 Chr17: 38249040-38256978
rs4794826	17	38250782	A	204	-0.9181	0.3272	204	-1.342	0.1841
rs2314339	17	38253212	A	204	-0.7077	0.2252	204	-1.097	0.08097
rs2102928	17	38253228	A	204	0.4145	0.3943	204	0.3702	0.481
rs2071427	17	38254492	A	204	-0.4218	0.3634	204	-0.1596	0.7503
rs2269457	17	38254689	G	204	-0.1937	0.6843	204	-0.4193	0.4145
rs12941497	17	38255594	A	204	-0.4274	0.3582	204	-0.4464	0.3741
rs17616365	17	38256401	A	204	0.6444	0.6971	204	0.97	0.5872
NR1D2 Chr4: 23986751-24022109
rs1714638	4	23986967	A	204	0.1594	0.7357	204	0.2101	0.6803
rs609893	4	23990989	G	204	0.769	0.2903	204	0.545	0.4879
rs16874486	4	23991100	G	202	0.01721	0.9775	202	-0.03653	0.9559
rs6833157	4	23994155	G	204	-0.7338	0.1712	204	-0.5746	0.3216
rs16874509	4	23996375	A	204	0.006984	0.9909	204	-0.0008195	0.999
rs597082	4	23996637	A	204	-0.9686	0.3543	204	-1.876	0.0957
rs637282	4	23998787	A	204	0.769	0.2903	204	0.545	0.4879
rs10026136	4	24000480	A	204	0.769	0.2903	204	0.545	0.4879
rs668672	4	24001226	G	204	0.769	0.2903	204	0.545	0.4879
rs6858449	4	24002981	A	204	0.3764	0.4045	204	0.4899	0.3147
rs16874564	4	24009437	A	204	-0.7203	0.2135	204	-0.5461	0.3827
rs609501	4	24010844	A	201	-0.05719	0.9206	201	-0.4333	0.4872
rs7672552	4	24011608	G	203	0.147	0.7545	203	-0.08378	0.8686
rs13142815	4	24014210	C	204	-0.5115	0.3341	204	-0.5159	0.3668
rs2191598	4	24016473	G	203	0.01745	0.9708	203	-0.1848	0.719
rs1990411	4	24018589	A	204	-1.127	0.2363	204	-1.576	0.1246
PER1 Chr17:8043790-8059824
rs12937495	17	8046147	A	204	-0.6391	0.6676	204	-1.152	0.4733
rs2253820	17	8048169	A	204	0.07216	0.9088	204	-0.0222	0.974
rs2735611	17	8048283	G	204	0.07216	0.9088	204	-0.0222	0.974
rs2304911	17	8050979	G	204	-2.256	0.04028	204	-0.7016	0.5566
rs2518023	17	8056606	A	204	0.9236	0.2674	204	-0.236	0.7933
PER2 Chr2:239152679-239198743
rs934945	2	239155053	A	204	-0.8145	0.2508	204	-0.4641	0.5449
rs880140	2	239155732	A	204	-0.7085	0.4224	204	0.3063	0.7481
rs744837	2	239163744	G	204	-1.214	0.2227	204	0.2209	0.8375
rs6431590	2	239165128	G	204	-0.07227	0.8698	204	-0.009912	0.9834
rs2304669	2	239165663	G	204	0.7816	0.1905	204	0.3817	0.5543
rs7570188	2	239172863	C	202	-0.9509	0.2201	202	-0.2433	0.7716
rs3739064	2	239176386	G	204	0.3419	0.4845	204	0.4268	0.4188
rs11894535	2	239177073	A	203	0.4211	0.4099	203	0.5405	0.3286
rs10462023	2	239184581	A	204	-0.08087	0.861	204	-0.465	0.3506
rs2304673	2	239185922	C	204	1.058	0.08077	204	0.9452	0.1488
rs11892306	2	239188479	A	204	-0.02867	0.9479	204	0.2597	0.5831
PER3 Chr1:7844380-7905237
rs2301491	1	7845567	A	204	-3.806	0.4078	204	-3.26	0.5115
rs228729	1	7845695	A	204	-0.8169	0.1029	204	-0.7439	0.1693
rs11121023	1	7848557	A	203	-0.9126	0.09953	203	-1.15	0.05429
rs10864315	1	7850081	A	204	-0.6821	0.1759	204	-0.8638	0.112
rs697686	1	7850218	A	204	1.054	0.02592	204	0.9655	0.05923
rs228682	1	7856346	G	204	-0.3949	0.4132	204	-0.6016	0.2479
rs707467	1	7861684	C	204	0.2386	0.7634	204	0.1027	0.9044
rs228642	1	7863293	G	204	0.6501	0.159	204	0.7771	0.1187
rs228666	1	7868725	G	202	-0.1496	0.7459	202	0.1087	0.8274
rs228690	1	7879322	A	204	0.3521	0.7148	204	0.3432	0.7415
rs10462018	1	7879627	A	204	0.9427	0.07425	204	0.4753	0.4059
rs10462020	1	7880683	C	201	-0.2473	0.6261	201	-0.01016	0.9851
rs10127838	1	7881780	A	204	-0.8267	0.1477	204	-0.9733	0.1142
rs17031614	1	7887605	A	204	-2.227	0.336	204	0.05585	0.9822
rs2640908	1	7889941	A	204	0.2386	0.7634	204	0.1027	0.9044
rs10462021	1	7897133	G	204	-0.2957	0.5573	204	-0.0131	0.9808
RBX1 Chr22: 40951347-40973309
rs5750960	22	40959920	A	204	-0.5211	0.2594	204	-0.23	0.6452
rs9607730	22	40971703	G	203	0.6851	0.5365	203	0.773	0.5182
RORA Chr15:60780483-61521518
rs3743266	15	60781513	G	204	-0.2224	0.6829	204	0.002258	0.9969
rs7183916	15	60792942	G	204	1.112	0.1082	204	0.9547	0.2019
rs12594972	15	60794649	G	204	1.687	0.06271	204	1.886	0.0539
rs17191442	15	60800145	G	204	0.2239	0.8057	204	-0.2447	0.8034
rs1866007	15	60818250	G	202	-0.2257	0.7214	202	-0.04128	0.9519
rs1898413	15	60820809	A	204	-0.2811	0.5655	204	0.0004811	0.9993
rs3743265	15	60821000	G	200	-0.3343	0.6716	200	0.1412	0.8675
rs10519052	15	60823417	G	204	-0.3648	0.6414	204	0.1182	0.8888
rs4594196	15	60827430	G	204	0.6409	0.3065	204	0.3145	0.6424
rs11635975	15	60833824	G	204	-0.2456	0.6125	204	-0.05987	0.909
rs17270216	15	60836794	G	204	-0.3013	0.6375	204	0.2638	0.7024
rs2028122	15	60841275	A	204	-0.1624	0.7376	204	0.05621	0.9144
rs8033552	15	60843585	A	204	0.3276	0.5888	204	-0.1961	0.7645
rs10431796	15	60848770	G	203	0.2099	0.635	203	0.08266	0.8626
rs974828	15	60855555	A	204	-0.5937	0.5548	204	-0.9608	0.3757
rs2162069	15	60861075	G	204	-0.863	0.234	204	-0.813	0.2992
rs17270243	15	60862500	G	204	0.1086	0.8646	204	0.6801	0.3221
rs8041381	15	60862962	G	204	-0.3172	0.5098	204	0.03132	0.952
rs340002	15	60873111	A	204	-1.075	0.04154	204	-1.454	0.01047
rs17191519	15	60873327	G	204	0.3369	0.5653	204	0.5672	0.3696
rs11632600	15	60873670	A	204	-1.019	0.0795	204	-1.234	0.04876
rs340005	15	60878030	G	202	0.2551	0.6159	202	0.3075	0.5756
rs2289163	15	60882968	C	204	-0.5866	0.5074	204	-0.7866	0.4102
rs339969	15	60883281	C	204	0.2614	0.6003	204	0.3239	0.5475
rs7172348	15	60895223	G	202	0.3518	0.4783	202	0.2544	0.635
rs2113943	15	60895636	G	203	0.4197	0.3517	203	0.5754	0.2383
rs340009	15	60899639	A	204	0.553	0.221	204	0.6714	0.1685
rs16942816	15	60907492	G	204	0.506	0.4431	204	1.089	0.1253
rs340025	15	60908307	A	204	0.07052	0.8881	204	0.04241	0.9375
rs340026	15	60910110	G	204	-0.3101	0.6056	204	-0.01373	0.9831
rs3784609	15	60910550	A	204	-0.2685	0.6445	204	-0.1729	0.7832
rs184638	15	60911462	G	203	-0.004775	0.9924	203	-0.1212	0.8213
rs168144	15	60914262	G	204	-0.1111	0.8197	204	-0.3863	0.4625
rs28724570	15	60917275	G	204	-0.03353	0.9424	204	-0.03678	0.9414
rs3784607	15	60918417	G	204	-0.03353	0.9424	204	-0.03678	0.9414
rs11630262	15	60924766	A	204	-0.4809	0.4151	204	-0.3388	0.595
rs1834336	15	60935854	A	204	0.2898	0.5318	204	0.2959	0.5543
rs339996	15	60943212	G	203	-0.1633	0.7212	203	-0.161	0.7444
rs9806453	15	60943845	A	204	-0.1464	0.7486	204	-0.2719	0.5813
rs17237318	15	60945015	G	204	0.4457	0.4182	204	0.5975	0.3145
rs339998	15	60947763	A	203	-0.08165	0.8621	203	-0.1023	0.8406
rs16942900	15	60951444	A	204	0.1917	0.7518	204	0.3223	0.6223
rs974065	15	60952440	G	204	0.4441	0.337	204	0.7552	0.1297
rs339972	15	60959051	G	204	0.6637	0.2519	204	1.006	0.1073
rs12437754	15	60960399	A	204	-0.8954	0.1026	204	-1.32	0.02539
rs1657797	15	60964845	G	204	0.5242	0.3669	204	0.8951	0.153
rs11629660	15	60966891	C	204	0.07187	0.9051	204	0.1597	0.8061
rs2553234	15	60975123	A	204	0.07187	0.9051	204	0.1597	0.8061
rs9920661	15	60977974	C	204	0.07187	0.9051	204	0.1597	0.8061
rs880626	15	60983429	A	204	-0.6614	0.1748	204	-0.7873	0.1344
rs880625	15	60983676	G	204	-0.9626	0.1065	204	-1.508	0.01871
rs12916690	15	60984270	G	200	0.767	0.2025	200	1.205	0.06148
rs4775287	15	60987230	G	204	0.2704	0.5577	204	0.3567	0.4736
rs919000	15	60988120	G	204	0.966	0.06783	204	1.459	0.0103
rs11629812	15	60990128	A	204	0.006469	0.9905	204	0.8354	0.1547
rs6494217	15	60993992	A	204	0.001972	0.997	204	0.641	0.2562
rs1425287	15	60995837	A	204	-0.1041	0.8512	204	0.3031	0.6128
rs13329238	15	60998847	C	204	-1.2	0.005402	204	-1.163	0.01271
rs4774371	15	61000663	A	204	-0.9221	0.07727	204	-0.1969	0.7277
rs7180547	15	61001833	G	204	-1.239	0.005027	204	-0.8797	0.06653
rs8038077	15	61004647	G	204	0.5017	0.4295	204	0.01718	0.98
rs1030347	15	61007130	A	204	-1.465	0.001781	204	-1.113	0.02882
rs2433025	15	61007668	A	204	1.439	0.001429	204	1.385	0.004583
rs2414680	15	61011271	G	204	-0.06	0.9053	204	-0.5128	0.3458
rs1863270	15	61012259	C	204	-1.425	0.003974	204	-1.287	0.01631
rs6494219	15	61013368	A	204	0.01166	0.9814	204	-0.2476	0.6466
rs6494221	15	61016107	C	204	0.0874	0.8723	204	0.4162	0.4782
rs8043356	15	61016169	A	204	-0.2871	0.6143	204	-0.1629	0.7911
rs12899193	15	61016296	G	204	-0.1869	0.6748	204	0.1463	0.7609
rs8024629	15	61020254	A	203	-0.1898	0.7663	203	0.1371	0.8422
rs1820357	15	61020808	C	204	-0.6565	0.1492	204	-0.6197	0.2075
rs4775289	15	61028876	A	204	-0.1069	0.815	204	-0.3032	0.5387
rs341413	15	61029620	G	204	-0.517	0.3537	204	-0.7243	0.2284
rs17237367	15	61031969	A	204	0.5352	0.3634	204	0.7147	0.2606
rs7168905	15	61034496	C	203	-0.3108	0.4943	203	-0.4077	0.4063
rs9920962	15	61036550	G	203	-0.2343	0.6801	203	-0.08343	0.8915
rs4775292	15	61039073	A	204	-0.2961	0.5378	204	-0.368	0.478
rs17204367	15	61040486	G	204	0.5084	0.2795	204	0.3496	0.4914
rs17303153	15	61040993	G	204	0.03962	0.9336	204	-0.08751	0.8646
rs1351544	15	61042867	A	204	-0.368	0.5323	204	-0.1286	0.8399
rs8025324	15	61043378	A	204	-0.368	0.5323	204	-0.1286	0.8399
rs1318929	15	61045030	A	204	0.1283	0.7803	204	0.1839	0.7111
rs9920560	15	61047930	A	204	-0.368	0.5323	204	-0.1286	0.8399
rs7183955	15	61049569	C	204	-0.3957	0.4718	204	-0.2358	0.6914
rs17270362	15	61050486	A	204	0.5305	0.392	204	0.7422	0.267
rs961299	15	61050486	A	204	1.145	0.1004	204	1.136	0.1314
rs12437690	15	61054453	A	204	-0.03362	0.9404	204	-0.01841	0.9697
rs2279296	15	61057064	G	204	0.2388	0.5964	204	0.03353	0.9451
rs17204426	15	61060230	C	204	0.2274	0.6161	204	0.01147	0.9813
rs9302215	15	61060367	A	204	-0.02488	0.9574	204	0.04448	0.9295
rs12591650	15	61060707	G	204	-0.5314	0.3182	204	-0.6842	0.2336
rs11071554	15	61060956	G	204	0.2842	0.535	204	0.09756	0.8437
rs11637671	15	61065607	G	204	-0.3421	0.5604	204	-0.09016	0.887
rs11633065	15	61065666	A	204	0.003786	0.9936	204	0.122	0.8116
rs7164773	15	61067948	G	204	0.1556	0.7279	204	0.1868	0.6989
rs10519067	15	61068347	A	204	-0.4927	0.4167	204	-0.115	0.8608
rs12438866	15	61068520	G	204	0.04505	0.9222	204	0.4101	0.4097
rs10519070	15	61068753	G	204	-0.2347	0.6642	204	-0.3836	0.511
rs11071557	15	61068954	G	204	-0.3793	0.5306	204	0.05518	0.9327
rs922782	15	61070183	C	204	-0.1007	0.8203	204	-0.03988	0.9335
rs7173227	15	61071274	A	202	-0.3367	0.5434	202	-0.4084	0.4951
rs2045399	15	61071491	C	204	0.6056	0.1783	204	1.039	0.03183
rs2899662	15	61076219	A	204	-0.5047	0.2771	204	-0.8001	0.1099
rs4775297	15	61078801	A	204	-0.5748	0.2082	204	-0.9024	0.0666
rs12915776	15	61079377	A	204	-0.05718	0.9176	204	0.2427	0.6839
rs341459	15	61080335	G	204	0.8699	0.08718	204	1.196	0.02898
rs10162630	15	61084728	A	204	0.7607	0.09101	204	1.163	0.01631
rs12591848	15	61085693	A	204	-0.3233	0.6047	204	-0.5537	0.4113
rs17303174	15	61087441	A	204	-0.475	0.4152	204	-0.6811	0.2789
rs12902540	15	61088810	G	204	-0.7875	0.2226	204	-0.4931	0.4799
rs12441037	15	61102657	G	204	1.064	0.1505	204	0.477	0.5512
rs341366	15	61103590	G	204	0.267	0.5592	204	0.3252	0.5098
rs16943131	15	61104895	G	204	1.064	0.1505	204	0.477	0.5512
rs6494226	15	61105886	A	204	1.064	0.1505	204	0.477	0.5512
rs7165718	15	61107071	C	204	1.15	0.1078	204	0.6845	0.3764
rs7171681	15	61111328	G	204	-0.2438	0.6028	204	-0.4363	0.3879
rs10152719	15	61114657	A	204	0.218	0.7013	204	0.3011	0.6236
rs341378	15	61116882	A	204	-0.2215	0.6334	204	-0.3913	0.4349
rs341382	15	61117831	G	204	-0.905	0.08264	204	-0.8755	0.1202
rs12440095	15	61121217	A	204	0.1864	0.7445	204	0.3112	0.6142
rs7174802	15	61123864	A	204	6.368	0.1654	204	9.795	0.04756
rs7175883	15	61124220	A	204	1.521	0.28	204	1.13	0.4575
rs341392	15	61124235	C	204	0.5921	0.2152	204	0.4439	0.3899
rs6494229	15	61124379	G	204	0.566	0.2124	204	0.4468	0.3622
rs7181803	15	61124512	G	203	1.485	0.2885	203	1.107	0.4665
rs8041061	15	61124838	A	204	0.03934	0.9308	204	0.2116	0.6652
rs8042149	15	61124953	C	202	0.06947	0.8774	202	0.1618	0.7393
rs4775301	15	61126859	G	204	0.394	0.3975	204	0.3955	0.4315
rs341395	15	61127356	A	204	0.9917	0.4675	204	1.965	0.1817
rs341398	15	61128890	A	204	-0.8861	0.06364	204	-0.936	0.06958
rs341399	15	61130045	A	204	-0.1777	0.7651	204	-0.1035	0.8719
rs8024133	15	61130639	G	204	-0.4341	0.3704	204	-0.3566	0.4958
rs754499	15	61136205	C	204	-0.4301	0.3676	204	-0.496	0.3357
rs11630227	15	61137854	G	204	-0.1627	0.7095	204	0.05068	0.9144
rs10519080	15	61138459	G	204	-0.4232	0.5175	204	-1.148	0.1031
rs341408	15	61141690	A	204	-0.3346	0.4594	204	-0.0541	0.9118
rs341411	15	61144465	A	204	-0.336	0.4535	204	-0.07271	0.8806
rs2607582	15	61147667	G	204	-1.111	0.2087	204	-1.376	0.1491
rs7497885	15	61149474	A	204	-0.205	0.7564	204	-0.9517	0.1813
rs10519085	15	61153551	A	204	0.1546	0.7435	204	-0.3959	0.4373
rs8041466	15	61155328	A	204	-0.243	0.5998	204	0.4055	0.4172
rs10851686	15	61156809	G	204	-1.215	0.3233	204	-1.033	0.4369
rs1482058	15	61157114	A	203	-0.1635	0.7172	203	0.07757	0.8735
rs2128169	15	61160429	A	204	-1.399	0.6001	204	-1.15	0.6898
rs341365	15	61165984	A	202	-0.06368	0.8998	202	0.0008846	0.9987
rs17204573	15	61167875	A	204	-0.2115	0.7817	204	-0.06309	0.939
rs7175343	15	61169735	G	204	-0.4403	0.34	204	-0.8306	0.09466
rs4775309	15	61172975	G	204	-0.6311	0.2226	204	-0.7983	0.1527
rs341387	15	61173359	A	204	-0.4169	0.3608	204	-0.2536	0.6068
rs8027829	15	61173871	A	202	0.1273	0.7958	202	-0.2672	0.6145
rs11631432	15	61174348	G	204	-0.6928	0.1494	204	-0.4185	0.4207
rs4775311	15	61174913	G	203	-0.8271	0.2161	203	-0.6628	0.3589
rs8039843	15	61176054	A	204	0.1152	0.8354	204	0.3426	0.567
rs4774375	15	61177888	G	203	-0.3419	0.4811	203	-0.4736	0.3671
rs12913421	15	61178969	A	204	0.3408	0.5039	204	0.2186	0.6913
rs729978	15	61187016	G	204	0.5557	0.2549	204	0.5522	0.2947
rs11071566	15	61188004	A	204	0.2515	0.6713	204	-0.05208	0.9351
rs17270571	15	61188573	C	204	1.651	0.06054	204	0.3329	0.7271
rs3803487	15	61189609	A	204	0.5557	0.2549	204	0.5522	0.2947
rs877863	15	61194806	A	204	0.5148	0.2427	204	0.4552	0.3389
rs12909379	15	61195780	G	204	0.2802	0.5503	204	0.4344	0.3908
rs16943299	15	61195847	A	204	-0.3603	0.8179	204	1.181	0.4841
rs17270599	15	61200074	G	204	1.796	0.04377	204	0.3103	0.7481
rs2899664	15	61200750	A	204	0.6506	0.158	204	0.3636	0.4657
rs2062091	15	61201424	G	203	0.545	0.2393	203	-0.0002041	0.9997
rs8027424	15	61203637	A	204	-0.005889	0.9897	204	0.5861	0.2343
rs6494231	15	61205992	A	192	0.4641	0.3167	192	0.7813	0.1168
rs12148149	15	61206551	A	204	0.1748	0.6909	204	0.5498	0.246
rs16943318	15	61209971	A	204	-0.3421	0.5622	204	-0.4541	0.4761
rs8028796	15	61210532	G	204	-0.2348	0.622	204	0.08342	0.8711
rs11639075	15	61212869	A	204	-0.2348	0.622	204	0.08342	0.8711
rs2062092	15	61213225	G	204	-0.04569	0.9262	204	-0.1495	0.7789
rs4775319	15	61213564	G	204	0.06581	0.8916	204	-0.1098	0.8332
rs7166062	15	61214322	G	204	0.9859	0.379	204	1.023	0.3978
rs1482052	15	61214868	A	204	-0.1776	0.7162	204	-0.2768	0.5996
rs12912672	15	61215699	A	204	-0.2328	0.6348	204	-0.3968	0.4531
rs10220727	15	61216975	G	204	0.5132	0.2847	204	0.5154	0.3197
rs17270626	15	61217985	A	204	-0.2377	0.635	204	-0.4344	0.4214
rs8029250	15	61218047	G	204	-0.1029	0.8403	204	-0.2035	0.712
rs16943359	15	61220622	A	204	1.355	0.3863	204	2.33	0.1669
rs2279291	15	61221828	A	204	0.3204	0.5039	204	0.1104	0.8311
rs1482050	15	61223718	C	204	-0.3319	0.5401	204	0.2832	0.6283
rs1482049	15	61224110	A	204	-0.3319	0.5401	204	0.2832	0.6283
rs1351545	15	61227793	A	204	-0.6203	0.2541	204	-0.3118	0.5958
rs7342684	15	61230657	C	204	0.9947	0.1188	204	0.1811	0.7931
rs12438355	15	61231866	A	204	-0.165	0.7524	204	0.3386	0.5486
rs11071573	15	61234062	A	204	-0.7464	0.1584	204	-0.4653	0.4161
rs7494821	15	61234598	A	203	-0.05114	0.932	203	0.6283	0.3314
rs12903220	15	61253179	A	204	-0.8971	0.0967	204	-0.5865	0.3156
rs10438288	15	61253741	G	204	0.9092	0.05596	204	0.4966	0.3351
rs17204698	15	61263377	C	204	-0.1687	0.7812	204	-0.6091	0.3523
rs1523527	15	61264178	G	204	1.031	0.04318	204	0.6021	0.2756
rs2414689	15	61264255	A	202	-0.9624	0.07203	202	-0.6139	0.2884
rs1523526	15	61264287	A	204	-0.8038	0.09378	204	-0.1488	0.7746
rs8034880	15	61266436	G	204	-1.253	0.1927	204	-1.002	0.3351
rs8034950	15	61266637	G	204	-0.6635	0.175	204	-0.5784	0.2738
rs4775340	15	61267752	A	204	0.5608	0.2263	204	0.5161	0.3027
rs6494237	15	61269292	G	204	-0.4544	0.3792	204	-0.4893	0.3804
rs11071577	15	61270774	G	204	0.6061	0.1943	204	0.121	0.8107
rs1589702	15	61272664	G	204	-0.2584	0.5734	204	-0.3362	0.4972
rs7180208	15	61273241	G	203	-1.161	0.01739	203	-0.8341	0.1149
rs7168987	15	61274433	A	203	1.342	0.02876	203	0.7623	0.2524
rs2899665	15	61274676	A	204	0.5018	0.3093	204	0.7354	0.167
rs7175830	15	61275513	C	204	-0.9012	0.07535	204	-0.6031	0.2714
rs12898513	15	61276745	G	204	1.42	0.0203	204	0.7717	0.245
rs1523531	15	61277728	A	204	-0.3893	0.4754	204	0.02419	0.9673
rs12101478	15	61278222	G	204	-0.01841	0.9723	204	-0.02517	0.9649
rs7176717	15	61284409	G	204	-0.2866	0.5355	204	-0.3697	0.459
rs6494242	15	61286501	A	204	0.1242	0.8307	204	0.01404	0.9821
rs16943453	15	61286998	C	204	0.3125	0.5851	204	0.6757	0.2736
rs7174288	15	61287947	A	204	0.3076	0.513	204	0.4938	0.3303
rs940224	15	61288213	A	203	-1.552	0.001637	203	-1.218	0.02256
rs11637981	15	61289622	A	204	-0.4232	0.3521	204	-0.5699	0.2455
rs10519096	15	61289944	A	204	0.4374	0.4468	204	0.1913	0.7581
rs17204770	15	61291429	G	204	0.3369	0.4604	204	0.2945	0.5503
rs2030619	15	61291680	C	204	0.1313	0.835	204	0.09616	0.8877
rs7167514	15	61292139	C	204	-0.04724	0.9429	204	-0.008491	0.9905
rs12908671	15	61292486	A	204	-0.3205	0.6467	204	0.3601	0.6333
rs11638929	15	61293699	A	204	0.4162	0.3282	204	0.06143	0.8938
rs9302221	15	61294095	G	204	-0.09305	0.8852	204	0.4696	0.4994
rs10519099	15	61294826	G	204	-0.1309	0.7868	204	0.1105	0.8326
rs8026709	15	61298486	G	204	0.0654	0.8962	204	0.2669	0.6217
rs12901225	15	61303817	G	204	-0.512	0.4919	204	0.6148	0.4444
rs17237570	15	61305612	A	204	-0.33	0.6923	204	-1.23	0.1709
rs12592612	15	61308850	G	203	0.05336	0.9318	203	0.3942	0.5573
rs11634376	15	61309917	G	204	0.3382	0.626	204	0.6838	0.3609
rs12903648	15	61311199	G	204	0.1025	0.8388	204	0.142	0.7941
rs4774381	15	61314596	G	204	0.3475	0.543	204	0.146	0.813
rs1523523	15	61318837	G	204	-0.3652	0.7094	204	-0.4628	0.6617
rs8033470	15	61319140	G	204	1.015	0.3366	204	-0.08569	0.9402
rs17270745	15	61319149	G	203	0.3919	0.5692	203	0.7333	0.325
rs5014755	15	61319289	G	201	0.2509	0.7115	201	0.6636	0.3653
rs17303369	15	61321813	A	203	-1.972	0.0987	203	-2.422	0.06011
rs7162388	15	61329742	A	203	-0.6097	0.6284	203	-1.105	0.4148
rs809736	15	61329788	G	204	0.1496	0.7836	204	0.4468	0.4471
rs4775351	15	61335131	G	204	-0.4692	0.4571	204	-1.142	0.0926
rs4775352	15	61335568	C	204	-0.3323	0.6459	204	-1.149	0.1404
rs814300	15	61336735	A	204	-0.536	0.6011	204	0.2037	0.854
rs12443239	15	61338070	G	204	0.1558	0.7223	204	-0.5059	0.2846
rs782947	15	61339261	G	204	0.1245	0.8617	204	0.3182	0.68
rs873961	15	61348204	A	202	1.027	0.03015	202	1.112	0.02985
rs8037669	15	61349920	A	204	1.054	0.02497	204	1.127	0.02645
rs6494246	15	61353769	A	204	0.6649	0.1643	204	0.5769	0.2641
rs2899666	15	61355256	G	204	-1.156	0.03103	204	-1.349	0.01965
rs1568717	15	61362447	A	204	-0.5201	0.3546	204	-0.8835	0.1446
rs10152427	15	61365759	G	204	0.07287	0.8939	204	0.3471	0.5559
rs7168008	15	61365803	A	204	-0.403	0.3974	204	0.09464	0.8541
rs782904	15	61366200	A	204	0.2649	0.6454	204	0.2254	0.7168
rs11637530	15	61366854	A	204	-0.2989	0.4911	204	-0.07979	0.8649
rs16943579	15	61366938	A	204	0.6044	0.4322	204	-0.1471	0.8596
rs2011857	15	61368627	G	204	0.2866	0.5353	204	-0.1585	0.7509
rs12903172	15	61369210	G	204	-0.07984	0.869	204	0.1739	0.7393
rs2689352	15	61369371	G	204	0.1099	0.8175	204	0.2967	0.5636
rs940221	15	61369747	G	204	-0.07574	0.8977	204	0.0822	0.8972
rs7177611	15	61372759	A	202	-0.2938	0.5864	202	-0.3664	0.5289
rs782907	15	61376143	A	204	0.6237	0.1719	204	0.2405	0.6263
rs12441058	15	61377621	C	204	0.2434	0.6532	204	0.2142	0.7143
rs11071586	15	61378086	G	203	0.6498	0.1576	203	0.3023	0.5429
rs4774386	15	61378686	G	204	-0.683	0.2162	204	-0.7401	0.2145
rs4774387	15	61378810	G	203	0.242	0.7337	203	-0.01796	0.9813
rs893286	15	61381078	C	204	-1.157	0.09219	204	-0.4035	0.5875
rs782909	15	61381499	A	204	0.4753	0.4121	204	0.2708	0.6653
rs16943597	15	61382919	A	204	-0.06243	0.943	204	-0.3473	0.7124
rs782910	15	61384671	A	204	0.684	0.2279	204	0.3499	0.5683
rs1437537	15	61385274	A	204	0.7498	0.1064	204	0.3165	0.529
rs4775359	15	61388504	A	204	0.5484	0.4405	204	0.2687	0.7265
rs7175467	15	61393516	G	204	0.2782	0.6112	204	0.3235	0.584
rs13329643	15	61397660	A	204	0.5923	0.2941	204	0.5028	0.4096
rs782916	15	61398155	G	204	-0.034	0.9623	204	-0.2592	0.7385
rs782918	15	61399373	A	204	0.4409	0.3742	204	0.2645	0.6217
rs782926	15	61404622	A	204	-0.495	0.3451	204	-0.6368	0.2603
rs708682	15	61405195	A	204	0.2712	0.7307	204	-0.1427	0.8667
rs782928	15	61407394	A	204	0.4021	0.3949	204	0.4092	0.4226
rs17303453	15	61407523	G	204	0.1543	0.8668	204	0.9628	0.332
rs782931	15	61407852	A	204	-0.07351	0.8751	204	0.1602	0.7509
rs782933	15	61411090	A	204	0.2633	0.6842	204	0.3594	0.6069
rs8032023	15	61412142	A	204	-0.2262	0.6365	204	-0.5653	0.2734
rs782938	15	61416631	G	204	0.8562	0.05887	204	0.9929	0.04228
rs7183068	15	61422816	C	204	0.4961	0.3058	204	0.701	0.1797
rs1160694	15	61424950	A	204	0.5053	0.3024	204	0.7373	0.1629
rs11630018	15	61431787	A	204	0.1733	0.8658	204	-0.428	0.699
rs1159814	15	61431996	G	204	0.4202	0.3543	204	0.2592	0.5969
rs9788699	15	61433256	A	204	0.8425	0.4017	204	1.107	0.3071
rs9788704	15	61433376	A	204	-0.3672	0.4836	204	-0.2839	0.616
rs11071588	15	61433578	A	204	-0.09875	0.8342	204	0.03721	0.9418
rs4775362	15	61433932	G	204	1.01	0.05836	204	0.8465	0.1423
rs1437547	15	61434581	G	196	1.342	0.1136	196	0.9891	0.2823
rs12908710	15	61436881	G	204	0.3775	0.374	204	0.1415	0.7578
rs10519113	15	61442450	G	204	0.3503	0.4389	204	0.1072	0.8264
rs12593790	15	61447643	G	204	1.814	0.1396	204	1.039	0.4339
rs17204910	15	61451622	G	204	0.03966	0.9569	204	-0.2518	0.7508
rs4583176	15	61453111	A	204	0.4324	0.4208	204	0.2507	0.6657
rs4613007	15	61454848	G	204	0.2918	0.5291	204	-0.1557	0.7559
rs17303509	15	61457062	A	204	1.814	0.1396	204	1.039	0.4339
rs17303530	15	61459477	C	204	-0.3249	0.6969	204	-0.8183	0.363
rs4775364	15	61460122	A	202	0.1419	0.7677	202	-0.1236	0.8111
rs1465812	15	61463891	G	204	0.06809	0.8864	204	-0.1099	0.8308
rs4774388	15	61466998	G	204	0.7596	0.2452	204	0.3476	0.6228
rs4775369	15	61467078	G	203	-0.1385	0.7621	203	0.002127	0.9966
rs1437543	15	61468467	A	204	-0.4212	0.427	204	-0.2382	0.6775
rs1370429	15	61468621	G	204	-0.006583	0.9891	204	-0.07654	0.8829
rs4775371	15	61470359	A	203	-0.3876	0.591	203	-0.8549	0.2718
rs1370431	15	61472687	G	204	-0.2685	0.569	204	-0.2965	0.5602
rs17204945	15	61479586	A	204	-0.3061	0.6559	204	-0.9511	0.1989
rs17204959	15	61481102	A	200	-0.7573	0.1398	200	-0.4829	0.3821
rs12442490	15	61485365	A	204	0.993	0.1618	204	0.7919	0.3019
rs1025676	15	61486271	G	204	0.993	0.1618	204	0.7919	0.3019
rs7177846	15	61491040	G	202	-0.3052	0.5376	202	-0.4105	0.4426
rs10851691	15	61492688	A	203	0.1012	0.8233	203	-0.06409	0.8958
rs726914	15	61495458	A	204	-0.2907	0.5472	204	-0.4354	0.4033
rs726955	15	61495982	A	204	-0.07549	0.8958	204	-0.5799	0.3509
rs1550226	15	61505679	A	203	-0.4339	0.5132	203	0.2234	0.7554
rs930358	15	61506685	G	204	-0.5653	0.3565	204	-0.9972	0.1312
rs930359	15	61506753	G	203	-0.1807	0.7623	203	-0.02403	0.9701
rs2278507	15	61509171	G	204	-0.00504	0.992	204	-0.4134	0.4449
rs11635008	15	61511132	A	204	-0.2482	0.6958	204	-0.5133	0.4536
rs11631786	15	61512161	G	204	-0.3241	0.6071	204	-0.5678	0.4038
rs11637553	15	61512506	G	204	0.01831	0.9867	204	-1.45	0.219
rs6494251	15	61514567	A	204	0.2903	0.6324	204	0.08581	0.8958
RORB Chr9:77112281-77308093
rs10869406	9	77114274	A	204	-0.657	0.1317	204	-0.4999	0.2886
rs13291991	9	77136979	A	204	-0.3625	0.4184	204	-0.1797	0.7103
rs1018584	9	77138246	A	204	0.101	0.8348	204	-0.2102	0.6875
rs10869412	9	77140951	A	204	0.3342	0.5122	204	0.5165	0.3478
rs7870498	9	77146468	G	204	-0.4518	0.3223	204	-0.312	0.5269
rs7042950	9	77149837	G	204	0.2575	0.6181	204	0.4524	0.4169
rs7873840	9	77150289	A	204	0.6695	0.1602	204	0.8395	0.1025
rs17611535	9	77158236	A	204	-1.831	0.002387	204	-1.812	0.005465
rs10217594	9	77159265	A	204	0.5421	0.324	204	-0.02168	0.9709
rs10781235	9	77159715	A	204	0.2707	0.6099	204	0.357	0.533
rs4745340	9	77164006	C	204	-0.7438	0.08956	204	-0.7439	0.116
rs17612183	9	77187780	A	204	0.7661	0.3324	204	0.5798	0.4971
rs17612218	9	77188885	A	204	0.7091	0.3409	204	1.111	0.1662
rs1323354	9	77192841	A	203	0.5784	0.3868	203	0.001708	0.9981
rs10512036	9	77194528	A	204	0.6866	0.1401	204	0.9281	0.06429
rs10781238	9	77194612	A	203	0.2438	0.6906	203	-0.3002	0.6477
rs4744720	9	77206232	A	204	-3.185	0.4886	204	1.241	0.8027
rs11144020	9	77218345	A	204	-0.7755	0.07948	204	-0.7123	0.136
rs10869428	9	77224088	G	204	-0.7755	0.07948	204	-0.7123	0.136
rs17613014	9	77224424	G	203	0.6279	0.181	203	0.8415	0.09643
rs10119947	9	77229161	A	204	0.2951	0.6306	204	-0.2435	0.7132
rs17691363	9	77232494	G	204	0.6702	0.4892	204	0.6084	0.561
rs10869430	9	77236263	A	204	-1.157	0.01099	204	-1.016	0.03915
rs10869431	9	77238103	A	204	0.2951	0.6306	204	-0.2435	0.7132
rs1831121	9	77241777	A	204	-0.7909	0.06985	204	-0.8324	0.0772
rs17691614	9	77245873	G	202	0.9406	0.09634	202	0.8075	0.1884
rs7032677	9	77247597	A	204	0.4195	0.363	204	-0.1519	0.7605
rs11144032	9	77254334	G	203	-0.7396	0.1289	203	-0.1036	0.8441
rs2273975	9	77257346	A	204	-0.7203	0.2336	204	-0.6699	0.305
rs11144033	9	77258265	G	204	-0.335	0.4549	204	-0.4127	0.3938
rs1319551	9	77264546	G	204	-0.2266	0.6352	204	-0.8437	0.1008
rs12352112	9	77267620	A	204	0.9874	0.4223	204	1.139	0.3909
rs10869433	9	77268666	A	204	-0.1625	0.7916	204	0.3106	0.6399
rs11144039	9	77269060	G	204	-0.2497	0.7779	204	0.3622	0.7047
rs17060398	9	77272296	A	204	-0.2497	0.7779	204	0.3622	0.7047
rs7865407	9	77275913	C	202	0.7719	0.145	202	0.9449	0.09779
rs12001830	9	77279806	A	204	-0.07682	0.8803	204	0.3976	0.47
rs10121918	9	77280145	A	204	0.5305	0.2814	204	0.9485	0.07369
rs11144051	9	77282470	G	204	-1.212	0.4385	204	-0.4616	0.7847
rs1327837	9	77283889	A	204	-0.4136	0.3492	204	-0.01539	0.9743
rs1323368	9	77288320	A	203	-0.104	0.8386	203	0.4142	0.4528
rs1327836	9	77292289	C	204	-0.4782	0.3494	204	-0.4601	0.4044
rs17060408	9	77299044	G	204	-1.302	0.1183	204	-1.749	0.05154
rs11144062	9	77299740	A	203	-0.08617	0.8664	203	0.4505	0.4147
rs1410227	9	77305480	G	204	-0.3741	0.4766	204	-0.6436	0.2562
rs1410226	9	77305695	C	204	-0.06856	0.9187	204	-0.05788	0.9364
RORC Chr1:151778547-151804348
rs9017	1	151778683	G	204	0.08071	0.8606	204	0.2572	0.6042
rs9826	1	151778899	G	204	0.08071	0.8606	204	0.2572	0.6042
rs12045886	1	151782090	G	204	-1.428	0.006607	204	-1.022	0.07331
rs1521177	1	151782130	C	204	0.139	0.7549	204	0.1376	0.7747
rs939595	1	151783688	A	204	0.1261	0.7919	204	0.1818	0.7245
rs2280471	1	151783736	A	204	-0.6289	0.2753	204	-0.9189	0.1393
rs7540530	1	151790858	G	204	0.8484	0.07668	204	0.7253	0.1616
rs949969	1	151792814	A	204	1.588	0.0126	204	1.64	0.01705
rs7540799	1	151797693	A	200	0.02438	0.9659	200	-0.3041	0.6212
rs4845606	1	151801951	A	204	-0.06007	0.9151	204	-0.3387	0.5778
rs17582155	1	151804213	A	203	6.051	0.1884	203	7.347	0.1379
SKP1 Chr5:133484626-133512729
rs17167353	5	133497499	C	204	-0.4898	0.4506	204	-0.4857	0.4884
rs3776841	5	133509294	C	204	1.226	0.1252	204	0.7575	0.3812
Circadian genes were derived from KEGG PATHWAY database and are presented in alphabetical order. Circadian gene borders were derived from Ensembl database (Ch37/hg19). Abbreviations: SNP, single nucleotide polymorphism; CHR, chromosome; EA, effect allele; BP, blood pressure.

## Sheet: ST4
Table S4 Assocation of circadian genes with blood pressure dipping (night-to-day blood pressure ratio) in GENRES.
		Systolic night-to-day BP ratio			Diastolic night-to-day BP ratio
Gene	N of available genotyped SNPs in gene	N of SNPs with P < 0.05	N of independent SNPs with P < 0.05	Empirical P value for gene	N of SNPs with P < 0.05	N of independent SNPs with P < 0.05	Empirical P value for gene
ARNTL	36	0	0	1	0	0	1
ARNTL2	30	0	0	1	0	0	1
BHLHB2	3	0	0	1	0	0	1
BHLHB3	1	0	0	1	0	0	1
BTRC	18	0	0	1	0	0	1
CLOCK	8	0	0	1	0	0	1
CRY1	8	0	0	1	0	0	1
CRY2	11	0	0	1	0	0	1
CSNK1D	2	0	0	1	0	0	1
CSNK1E	4	0	0	1	0	0	1
CUL1	20	0	0	1	0	0	1
FBXL3	9	0	0	1	0	0	1
FBXW11	10	0	0	1	0	0	1
NPAS2	74	3	2	0.201	5	4	0.6174
NR1D1	7	0	0	1	0	0	1
NR1D2	16	0	0	1	0	0	1
PER1	5	1	1	0.1299	0	0	1
PER2	11	0	0	1	0	0	1
PER3	16	1	1	0.2007	0	0	1
RBX1	2	0	0	1	0	0	1
RORA	319	8	5	0.1683	6	5	0.4612
RORB	46	2	2	0.0346	2	2	0.1712
RORC	11	2	2	0.05219	1	1	0.1025
SKP1	2	0	0	1	0	0	1
Circadian genes were derived from KEGG PATHWAY database and are presented in alphabetical order. Abbreviations: DBP, diastolic blood pressure; SBP, systolic blood pressure; SNP, single nucleotide polymorphism

## Sheet: ST5
Table S5 Replication of SNPs previously associated with blood pressure dipping in GENRES.
Previously published associations						GENRES						Direction of replication	Genotyping in GENRES	Info score for imputation
SNP	Gene	Risk allele/ Effect allele	Other allele	Effect	P	Effect allele	Other allele	Systolic night-to-day ratio		Diastolic night-to day-ratio
								Effect (β)	P	Effect (β)	P
Leu et al Hypertens Res 2015 ( OR for non-dipping)				OR				%		%
rs3888170	NPAS2	C	T	1.36	0.04	G	A	0.7	0.2	0.09	0.9	consistent	genotyped	-
rs6431590	PER2	A	G	1.45	0.02	A	G	0.1	0.9	0.01	1	consistent	genotyped	-
rs1410225	RORB	C	T	1.36	0.01	G	A	-0.2	0.7	-0.4	0.4	opposite	genotyped	-
rs3816358	BMAL1	T	G	1.5	0.03	A	C	0.8	0.2	1	0.18	consistent	imputed	0.92
rs10519096	RORA	G	A	1.74	0.01	G	A	0.4	0.4	0.2	0.8	consistent	genotyped	-
Sheng et al Hypertension 2017 (β for night-to-day ratio)				β (%)				%		%
rs6486121	BMAL1	T	C	3.33	0.02	A	G	0.4	0.4	0.1	0.8	consistent	genotyped	-
rs3816358	BMAL1	T	G	3.25	0.04	A	C	0.8	0.2	1	0.18	consistent	imputed	0.92
Wirtwein et al Am J Hypertens 2016 (OR for non-dipping)				OR				%		%
rs17465637	MIA	C	A	1.25	0.03	C	A	-0.5	0.3	-1	0.1	opposite	genotyped	-
rs9818870	MRAS	T	C	1.24	0.04	A	G	1.4	0.03 *	2.3	0.002 **	consistent	genotyped	-
rs11206510	PCSK9	T	C	1.3	0.02	A	G	-1	0.13	-1.1	0.1	opposite	genotyped	-
rs216172	SMG6	C	G	1.25	0.03	C	G	0.2	0.6	0	1	consistent	imputed	0.97
rs11556924	ZC3HC1	C	T	1.06	0.05	G	A	-1.1	0.03	-0.8	0.14	opposite	genotyped	-
Non-dipping means night-to-day BP ratio > 90 %. ** means successful replication under Bonferroni corrected treshold (P < 0.0045) and * means suggestive replication (P < 0.05). Abbreviations: SNP, single nucleotide polymorphism; OR, odds ratio.

## Sheet: ST6
Table S6 Functional analysis of the lead SNPs associated with blood pressure dipping (night-to-day blood pressure ratio) in GENRES GWAS.
SNP	Chr	Position	EA	P for BP dipping in GENRES		Consequence	Candidate gene	Gene description	Distance from gene	GTEx eQTL analysis			Phenoscanner cardiovascular trait associations P<0.05
				SBP	DBP					N of tissues	N of eQTL P<0.05	Best P
rs4905794	14	99479669	G	9.6×10-9	2.2×10-6	intergenic variant	BCL11B	B-cell lymphoma/ leukemia 11B	173 kb 3'-	45	3	0.0012	statin response, BMI, early onset hypertension
rs2119704	14	88487689	A	2.4×10-3	5.5×10-6	intron variant for RP11-300J18.1, upstream gene variant of LINC1146	GPR65	G protein-coupled receptor 65	6.5 kb 3'-	47	6	7e-06	urinary albumin creatinine ratio, proinsulin
rs10817396	9	115609941	G	1.7×10-3	3.4×10-6	intron variant of SNX30	SNX30	sorting nexin family member 30	intron 6/8 or 1/3	47	5	7.8e-08	BMI, adiponectin level, leptin, LDL
rs16984571	2	18445474	G	5.6×10-6	1.1×10-4	intron variant of KCNS3	KCNS3	potassium voltage-gated channel modifier subfamily S member 3	intron 4/4	46	2	0.02	coronary artery disease
rs12509878	4	97695401	C	9.8×10-4	5.8×10-6	intron variant of LINC02267	STPG2	sperm tail PG-rich repeat containing 2	410 kb 3'-	18	1	0.008	gout (P = 2.57E-04), statin response, eGFR
rs1230361	5	96213171	A	1.1×10-3	9.3×10-6	intron variant, non coding transcript variant, NMD transcript variant of ERAP2	ERAP2	endoplasmic reticulum aminopeptidase 2	intron 1/13, 1/18 or 1/17	47	47	1.4e-46	body fat percentage, coronary artery disease
Consequence, closest gene and distance from gene were derived from Ensembl database/variant effect predictor. cis-eQTL analysis was conducted using GTEx database (Oct 24, 2017). Phenoscanner database was used to look for previously reported associations with cardiovascular traits with P < 0.05. Abbreviations: BP, blood pressure; SNP, single nucleotide polymorphism; Chr, chromosome; EA, effect all…

## Sheet: ST7
Table S7 Association of the top blood pressure dipping SNPs with selected UK Biobank GWAS phenotypes.
UK Biobank GWAS (Neale lab)				rs4905794			rs2119704			rs1087396			rs16984571			rs12509878			rs1230361
Sleep trait (UK Biobank GWAS)	N	Cases	Controls	EA	Beta	P	EA	Beta	P	EA	Beta	P	EA	Beta	P	EA	Beta	P	EA	Beta	P
Sleep duration (h/day)	335410	NA	NA	G	0.00404058	0.212483	A	0.00669121	0.0605882	G	0.0019097	0.423495	G	-0.00482365	0.44	G	-0.00137013	0.47545	A	-0.00210626	0.262182
Getting up in morning	336501	NA	NA	G	0.0071366	0.0268026	A	0.00181084	0.609517	G	-0.00177398	0.454624	G	0.00407099	0.168258	G	0.00166437	0.383241	A	-0.00372922	0.0458494
Morning/evening person (chronotype)	301143	NA	NA	G	-0.00222583	0.590183	A	-0.00117759	0.795348	G	0.00787311	0.00963524	G	-0.0101495	0.00726013	G	0.000937827	0.701158	A	0.00550932	0.0212717
Nap during day	337074	NA	NA	G	0.00230559	0.353982	A	-0.000808826	0.767561	G	-0.00324433	0.07643	G	0.000270975	0.905412	G	0.00199502	0.175728	A	-0.00112564	0.434851
Sleeplessness / insomnia	336965	NA	NA	G	-0.00141192	0.638795	A	-0.00164593	0.618897	G	0.00442083	0.0458847	G	0.00377665	0.170837	G	0.00166873	0.348967	A	0.000472959	0.786133
Snoring	314449	117812	196637	G	0.000662028	0.748658	A	0.000978153	0.667292	G	-0.00178083	0.241989	G	-0.000177687	0.925273	G	0.00353476	0.00388523	A	0.000472956	0.693083
Daytime dozing / sleeping (narcolepsy)	336082	NA	NA	G	0.0021072	0.309868	A	-0.00159794	0.483913	G	-0.00157842	0.301505	G	-0.00228005	0.230726	G	0.00103207	0.401154	A	0.00231699	0.0540237
Blood pressure trait (UK Biobank GWAS)	N	Cases	Controls	EA	Beta	P	EA	Beta	P	EA	Beta	P	EA	Beta	P	EA	Beta	P	EA	Beta	P
Systolic blood pressure, automated reading	317754	NA	NA	G	-0.00191082	0.652474	A	-0.00354982	0.446419	G	0.00681624	0.0293756	G	0.00183163	0.638433	G	-0.00344495	0.170881	A	-0.00153418	0.533259
Diastolic blood pressure, automated reading	317756	NA	NA	G	-0.00302562	0.476037	A	-0.00419801	0.368139	G	0.00805593	0.0100737	G	0.0039037	0.316852	G	-0.00243343	0.333644	A	-0.00745246	0.00248672
BP dipping traits (GENRES GWAS)				EA	Beta (%)	P	EA	Beta (%)	P	EA	Beta (%)	P	EA	Beta (%)	P	EA	Beta (%)	P	EA	Beta (%)	P
Systolic night-to-day BP ratio	204	NA	NA	G	-4.8	9.6×10-9	A	-2.9	1.7×10-3	G	1.9	2.4×10-3	G	-2.7	5.6×10-6	G	-1.5	9.8×10-4	A	1.4	1.1×10-3
Diastolic night-to-day BP ratio	204	NA	NA	G	-4.3	2.2×10-6	A	-4.6	3.4×10-6	G	3.1	5.5×10-6	G	-2.5	1.1×10-4	G	-2.2	5.8×10-6	A	2.1	9.3×10-6
UK Biobank GWAS results by the Neale lab (http://www.nealelab.is/blog/2017/9/11/details-and-considerations-of-the-uk-biobank-gwas) were accessed May 16th 2018 through MR-Base PheWAS database (http://www.phewas.mrbase.org/). Abbreviations: GWAS, genome-wide association study; EA, effect allele; BP, blood pressure.
